# Supplementary material for: The ancestral type of the R-RAS protein has oncogenic potential
Source: Cell Mol Biol Lett. 2024 Feb 21;29:27. doi: 10.1186/s11658-024-00546-0 (PMC10882905; doi:10.1186/s11658-024-00546-0)
Supplement: Supplementary file 3 — Additional file 3. The amino acid sequence identity and similarity percentages of R-RAS2-like proteins from sponges and R-RAS, R-RAS2, and M-RAS from human. [file 11658_2024_546_MOESM3_ESM.xlsx]

## Sheet: Sheet1
Additional file 3: The amino acid sequence identity and similarity percentages of R-RAS2-like proteins from sponges and R-RAS, R-RAS2 and M-RAS from human.
	HsaRRAS	HsaRRAS2	HsaMRAS	AquRRAS2-like	EsuRRAS2-like	SdoRRAS2-like	OmiRRAS2-like
HsaRRAS		60.9	47.6	50.9	53.2	50.9	53.2
HsaRRAS2	72.9		55.5	64.2	67.2	65.2	60.8
HsaMRAS	60.6	71.6		57.4	58.9	59.3	55
AquRRAS2-like	63.3	77.5	70.2		86.9	87.4	73.4
EsuRRAS2-like	64.2	78.4	71.6	92.7		87.4	74.5
SdoRRAS2-like	62.4	78.4	72.1	92.1	93.7		73.4
OmiRRAS2-like	61	75	69.2	84.4	82.3	83.9
