# Supplementary material for: The ancestral type of the R-RAS protein has oncogenic potential
Source: Cell Mol Biol Lett. 2024 Feb 21;29:27. doi: 10.1186/s11658-024-00546-0 (PMC10882905; doi:10.1186/s11658-024-00546-0)
Supplement: Supplementary file 4 — Additional file 4. The amino acid sequence identity and similarity percentages of R-RAS2 and R-RAS2-like homologs from selected species. [file 11658_2024_546_MOESM4_ESM.xlsx]

## Sheet: Sheet1
Additional file 4: The amino acid sequence identity and similarity percentages of R-RAS2 and R-RAS2-like homologs from selected species.
	HsaRRAS2	PabRRAS2	PcoRRAS2	MmuRRAS2	JjaRRAS2	MmeRRAS2	GgaRRAS2	PhuRRAS2	GevRRAS2	CpiRRAS2	DcoRRAS2	XtrRRAS2	NpaRRAS2	EluRRAS2	DreRRAS2	BbeRRAS2L	BflRRAS2L	AruRRAS2L	AjaRRAS2L	AroRRAS2L	BmoRRAS2L	DmeRRAS2L	PmaxRRAS2L	CgiRRAS2L	LsaRRAS2L	CteRRAS2L	AteRRAS2L	NveRRAS2L	HvuRRAS2L	AquRRAS2L	EsuRRAS2L	SdoRRAS2L	OmiRRAS2L	MbrRRAS2L	CowRRAS2L
HsaRRAS2		100	99	100	99	96.2	97.1	97.5	96.6	96.6	96.1	93.6	89.2	95.6	95.1	77	76	66.3	64.2	73	70.6	65.7	70.6	71.2	75.6	72.5	67.6	68.3	65.7	64.2	67.2	65.2	60.8	62.7	63.7
PabRRAS2	100		99	100	99	96.2	97.1	97.5	96.6	96.6	96.1	93.6	89.2	95.6	95.1	77	76	66.3	64.2	73	70.6	65.7	70.6	71.2	75.6	72.5	67.6	68.3	65.7	64.2	67.2	65.2	60.8	62.7	63.7
PcoRRAS2	99.5	99.5		99	98	95.3	96.1	96.6	95.6	95.6	95.1	93.6	88.2	94.6	94.1	76	75.5	66.3	63.7	73	70.6	65.7	71.1	71.2	75.6	72.5	67.6	68.3	65.7	64.2	67.2	64.7	60.8	62.7	63.7
MmuRRAS2	100	100	99.5		99	96.2	97.1	97.5	96.6	96.6	96.1	93.6	89.2	95.6	95.1	77	76	66.3	64.2	73	70.6	65.7	70.6	71.2	75.6	72.5	67.6	68.3	65.7	64.2	67.2	65.2	60.8	62.7	63.7
JjaRRAS2	99	99	98.5	99		95.3	96.6	96.6	96.1	96.1	95.6	92.6	89.7	95.1	94.6	76.5	75.5	66.3	64.2	72.5	70.1	65.2	71.1	71.2	74.6	72.1	67.2	68.3	65.2	63.7	66.7	63.7	60.3	62.7	63.2
MmeRRAS2	96.7	96.7	96.2	96.7	95.7		93.4	93.8	92.9	92.9	92.4	90	85.8	91.9	91.5	74.4	73.5	64.2	62.1	70.6	68.2	63.5	68.2	68.9	72.6	70.1	65.4	66.2	63.5	62.1	64.9	63	58.8	61.1	61.6
GgaRRAS2	98.5	98.5	98	98.5	97.5	95.3		99.5	99	99.5	99	93.6	90.1	95.6	95.1	77.3	76.4	65.2	66.2	71.4	70.1	66	71.4	72.1	74.4	71.6	68	69.6	66	64.5	68	66	61.1	64	64.5
PhuRRAS2	98.5	98.5	98	98.5	97.5	95.3	100		98.5	99	98.5	94.1	89.7	95.1	94.6	77.8	76.8	65.2	66.2	71.9	70.6	66.5	70.9	71.6	74.9	72.1	68.5	69.1	66.5	65	68.5	66.5	61.6	63.5	65
GevRRAS2	99	99	98.5	99	98	95.7	99.5	99.5		99.5	99	93.6	89.7	95.1	94.6	77.5	76.5	65.2	66.2	71.4	70.1	66	71.4	71.4	75	71.6	67.5	69.1	66.5	64.5	68	66	61.1	64	64.5
CpiRRAS2	98.5	98.5	98	98.5	97.5	95.3	100	100	99.5		99.5	93.1	89.7	95.1	94.6	77.3	76.4	65.2	66.2	71.4	70.1	66	71.4	72.1	74.4	71.6	67.5	69.1	66.5	64.5	68	66	61.1	64	64.5
DcoRRAS2	98	98	97.5	98	97.1	94.8	99.5	99.5	99	99.5		92.6	89.7	94.6	94.1	77.3	76.4	65.2	66.2	71.4	70.1	66	71.4	72.1	74.4	72.1	67.5	69.1	66.5	64.5	68.5	66.5	61.6	64.5	64.5
XtrRRAS2	96.6	96.6	96.1	96.6	95.6	93.4	96.6	96.6	97	96.6	96.1		92.4	93.6	93.1	77.1	76.1	66.7	64.7	72.4	70.9	68.2	70.4	72.1	75.4	73	68.2	69	67.7	65.3	67.8	66.3	61.8	64.6	65.8
NpaRRAS2	93.1	93.1	92.6	93.1	93.1	90	93.6	93.6	93.6	93.6	94.1	95.5		90.6	90.1	77.1	76.1	63.7	63.2	71.9	69	68	70	71.6	73.9	71.6	67.7	69.8	66.7	65.3	66.8	64.8	61.3	65.5	64.8
EluRRAS2	97.5	97.5	97.1	97.5	96.6	94.3	97	97	97.5	97	96.6	96	93.6		99	75.7	75.7	66.8	65.2	71.4	70	66.8	70.4	72.3	75.9	72.1	69.3	70.9	67.8	65.8	68.3	66.3	61.4	64.4	65.8
DreRRAS2	97.1	97.1	96.6	97.1	96.1	93.8	96.6	96.6	97	96.6	96.1	95.5	93.1	99		76.2	75.7	66.8	65.2	71.9	70.4	67.3	70.4	72.3	75.9	72.1	69.3	70.9	67.8	65.8	68.3	66.3	61.4	64.4	65.8
BbeRRAS2L	85.3	85.3	84.8	85.3	84.8	82.5	84.7	84.7	86.2	85.2	85.2	86.9	85.8	87.6	88.1		97	66.5	67.5	75.9	74.5	69.2	77.9	75.6	78.9	77	71.7	72.2	70.6	68.5	68	68	64	66.5	67
BflRRAS2L	86.3	86.3	85.8	86.3	85.8	83.4	85.7	85.7	87.2	86.2	86.2	87.4	86.3	87.6	87.6	99		66.5	66.5	75.9	75.5	70.2	77.9	75.1	79.4	76	72.7	72.7	70.6	69.5	69	68.5	65	67	68
AruRRAS2L	80.9	80.9	80.4	80.9	80.4	78.2	79.3	79.8	79.3	79.3	79.8	80.8	77.3	80.3	80.3	81.8	81.8		66.2	67	65	62.1	67	66	67.5	64.7	60.6	60.6	62.6	63.7	61.6	61.1	57.6	60.6	64
AjaRRAS2L	79.9	79.9	78.9	79.9	79.4	77.3	81.3	81.8	81.3	81.3	81.8	81	79	80.2	80.2	82	82	80.3		66.8	63.4	63.9	64	65	66.5	65	61	61.5	60.5	62	63.5	61	61	61	60.5
AroRRAS2L	81.4	81.4	81.4	81.4	80.9	78.7	80.8	80.8	81.3	80.8	80.8	83.4	81.9	81.7	82.2	84.9	84.9	79.3	81		80.5	79	74.4	71.9	75.4	74.5	68.3	68.8	66.8	63.3	63.8	62.8	61.3	61.8	64.8
BmoRRAS2L	80.4	80.4	79.9	80.4	79.9	77.7	80.8	80.8	80.8	80.8	80.8	81.5	79.5	80.2	80.7	86	85.5	77.3	80	89.5		75	72.5	73.5	77	72.1	69.5	69	67.5	65.5	64	65	61	60.9	63
DmeRRAS2L	77.9	77.9	77.5	77.9	77.5	75.4	78.3	78.3	78.3	78.3	78.3	80.3	79.2	78.2	78.7	81.2	81.2	75.9	78.5	86.9	84.5		68	64.6	71	68.2	65.7	65.8	64.6	62.2	62.8	60.7	60.7	63.5	61.2
PmaxRRAS2L	80.4	80.4	79.9	80.4	80.9	77.7	80.3	80.3	80.8	80.3	80.3	82.4	81.4	80.7	80.7	88.4	87.9	80.3	78.5	84.9	84.5	79.9		82.9	80.4	78.5	71	72.5	68	71.4	69.3	67.8	66.3	65.8	64.8
CgiRRAS2L	82.8	82.8	82.4	82.8	82.4	80.1	82.8	82.8	82.8	82.8	82.3	83.3	81.7	82.2	82.2	89.3	88.8	79.8	80.5	84.9	83.5	80.5	92		78.9	78	70.4	71.3	67.7	71.3	70.3	69.7	65.8	65.1	65.1
LsaRRAS2L	84.3	84.3	83.8	84.3	82.8	81.5	83.3	83.3	84.7	83.3	83.3	85.4	82.9	83.7	83.7	88.9	88.4	79.3	80.5	86.4	84.5	81.9	89.9	86.9		84	71.4	72	67.8	70.9	70.9	69.3	66.3	69.3	67.3
CteRRAS2L	82.4	82.4	82.8	82.4	81.9	79.6	82.3	82.3	82.3	82.3	82.8	83.5	82.5	82.7	82.7	87	86.5	79.8	80	84	82.5	79.5	87.5	85.5	91		68	69	67	67	67.5	67	65	66	67.5
AteRRAS2L	77.5	77.5	77	77.5	77	74.9	78.8	78.8	78.8	78.8	78.8	80.3	80.7	78.7	78.7	84.3	84.3	76.4	76	80.9	80	78.1	79.9	81.6	80.9	78		92.3	77.6	72.1	71.9	70.9	66.3	68.9	67.9
NveRRAS2L	78.4	78.4	77.9	78.4	77.9	75.8	79.8	79.8	79.8	79.8	80.3	81.3	81.2	80.2	80.2	84.3	84.8	75.4	77	81.4	81	79	79.9	81	81.9	78.5	95.9		75.9	71.3	71.3	71.3	66.7	69.2	67.7
HvuRRAS2L	78.4	78.4	77.9	78.4	77.9	75.8	78.8	78.8	78.8	78.8	78.3	80.3	79.7	79.7	79.7	82.2	82.2	77.8	78	78.9	78.5	78.6	77.9	81	79.9	78.5	85.7	86.2		69.4	68.9	69.4	65.8	68.8	69.4
AquRRAS2L	77.5	77.5	77	77.5	76	74.9	77.8	77.8	78.3	78.3	78.3	78.3	79.7	78.2	78.2	83.8	82.2	76.4	78	76.9	78	79.7	82.4	81.5	80.4	77.5	83.2	82.6	83.3		86.9	87.4	73.4	71.9	71
EsuRRAS2L	78.4	78.4	78.4	78.4	77.9	75.8	79.8	79.8	80.3	80.3	80.8	79.8	81.2	79.2	79.2	84.8	84.3	74.4	79.5	77.4	78.5	78.6	81.4	82.6	80.9	79.5	81.6	83.1	83.9	92.7		87.4	74.5	74	71
SdoRRAS2L	78.4	78.4	77.9	78.4	76.5	75.8	79.3	79.3	79.8	79.8	80.3	79.8	79.7	78.7	78.7	86.3	85.8	75.4	80.5	78.4	80.5	80.7	80.4	81	80.9	78	83.7	83.1	84.4	92.1	93.7		73.4	74	71.6
OmiRRAS2L	75	75	74.5	75	74.5	72.5	75.4	75.4	75.9	75.9	76.4	75.8	75.1	75.2	75.2	78.7	78.2	69.5	76	74.4	73.5	77.1	76.4	76.4	76.4	75.5	76.5	77.4	76.6	84.4	82.3	83.9		65.6	67.9
MbrRRAS2L	76	76	75.5	76	75.5	74.4	76.4	76.4	76.8	76.8	77.3	79.3	81.2	76.7	76.7	80.2	79.7	73.9	76.5	75.4	77.5	76.6	76.4	77.4	79.4	78	80.6	80	84.4	83.2	85.3	85.3	79.7		74.1
CowRRAS2L	78.4	78.4	77.9	78.4	77.9	75.8	77.8	77.8	78.3	78.3	78.8	79.8	79.7	78.7	78.7	82.2	82.2	75.9	77.5	79.9	78	78.8	78.4	79	80.4	81	80.6	80.5	82.9	80.8	82.9	83.4	79.3	85.5
